# Supplementary material for: Three-dimensional polygonal muscle modelling and line of action estimation in living and extinct taxa
Source: Sci Rep. 2022 Mar 1;12:3358. doi: 10.1038/s41598-022-07074-x (PMC8888607; doi:10.1038/s41598-022-07074-x)
Supplement: Supplementary file 2 — Supplementary Information 2. [file 41598_2022_7074_MOESM2_ESM.xlsx]

## Sheet: C niloticus
Muscles	Specimen	Body mass	Muscle mass	Source	Mmuscle/Mbody								Muscle median	Muscle mean	Mmuscle/Mbody/Muscle median	SD	Within 1SD	Within 2SD	Within range	Range ±20%			Measurements	Poly	diceCT			Median	Min	Max	within 1SD	within 2SD	within range	range ±20%	n
																	1.25969	1.51939	1.26996	1.52395		median	1	0.613544	0.436301		Measurements	1	0.33121	1.77133	0.696154	0.965385	1	1	260
																	0.740307	0.480615	0.438696	0.350957		min	0.33121	0.29621	0.284991		Poly	0.613544	0.29621	1.47153	0.2	0.6	0.5	0.7	20
ISTR	DDNC04	3.7	0.0018616	DawnDinos	0.000503135								0.000475575	0.000437215	1.05795	0.259693	Yes	Yes	Yes	Yes		max	1.77133	1.47153	0.792417		diceCT	0.436301	0.284991	0.792417	0	0.538462	0.384615	0.615385	13
	DDNC06	4.52	0.0021289	DawnDinos	0.000470996										0.99037		Yes	Yes	Yes	Yes
	DDNC07	3.95	0.0019201	DawnDinos	0.000486101										1.02213		Yes	Yes	Yes	Yes
	DDNC08	2.37	0.0009482	DawnDinos	0.000400084										0.841264		Yes	Yes	Yes	Yes
	DDNC10	5.65	0.002687	DawnDinos	0.000475575										1		Yes	Yes	Yes	Yes
	FNC0	45	0.0184	Allen	0.000408889										0.859778		Yes	Yes	Yes	Yes
	FNC3	15.6	0.00798	Allen	0.000511538										1.07562		Yes	Yes	Yes	Yes
	FNC4	4.6	0.00237	Allen	0.000515217										1.08336		Yes	Yes	Yes	Yes
	FNC6	10.1	0.00572	Allen	0.000566337										1.19085		Yes	Yes	Yes	Yes
	NNC3	1.01	0.00061	Allen	0.00060396										1.26996		No	Yes	Yes	Yes
	NNC7	0.6	0.00013	Allen	0.000216667										0.455589		No	No	Yes	Yes
	NNC8	0.6	0.00019	Allen	0.000316667										0.66586		No	Yes	Yes	Yes
	WCROC	278	0.058	Allen	0.000208633										0.438696		No	No	Yes	Yes
	NNC6	0.8	0.00037	Allen	0.0004625
	FNC1	1.259	0.0006	Allen	0.000476569
	NNC9	0.58	0.00011	Allen	0.000189655
	NNC2	1.14	0.00043	Allen	0.000377193
	DDNC03_Poly	3.22	0.00100753	Polygonal	0.000312896										0.657932		No	Yes	Yes	Yes
	DDNC03_diceCT	3.22	0.000944863	DiceCT	0.000293436										0.617012		No	Yes	Yes	Yes
																	1.24125	1.4825	1.47256	1.76708
																	0.75875	0.5175	0.54583	0.436664
PIFE1	DDNC04	3.7	0.0040672	DawnDinos	0.00109924								0.00109924	0.00109089	1	0.24125	Yes	Yes	Yes	Yes
	DDNC06	4.52	0.0047222	DawnDinos	0.00104473										0.950412		Yes	Yes	Yes	Yes
	DDNC07	3.95	0.0042256	DawnDinos	0.00106977										0.97319		Yes	Yes	Yes	Yes
	DDNC08	2.37	0.0021889	DawnDinos	0.000923586										0.840202		Yes	Yes	Yes	Yes
	DDNC10	5.65	0.006546	DawnDinos	0.00115858										1.05398		Yes	Yes	Yes	Yes
	FNC0	45	0.0411	Allen	0.000913333										0.830875		Yes	Yes	Yes	Yes
	FNC3	15.6	0.01975	Allen	0.00126603										1.15172		Yes	Yes	Yes	Yes
	FNC4	4.6	0.005553	Allen	0.00120717										1.09819		Yes	Yes	Yes	Yes
	FNC6	10.1	0.013094	Allen	0.00129644										1.17939		Yes	Yes	Yes	Yes
	NNC3	1.01	0.00128	Allen	0.00126733										1.15291		Yes	Yes	Yes	Yes
	NNC7	0.6	0.00036	Allen	0.0006										0.54583		No	Yes	Yes	Yes
	NNC8	0.6	0.00043	Allen	0.000716667										0.651964		No	Yes	Yes	Yes
	WCROC	278	0.45	Allen	0.00161871										1.47256		No	Yes	Yes	Yes
	NNC2	1.14	0.0018	Allen	0.00157895
	NNC6	0.8	0.00077	Allen	0.0009625
	FNC1	1.259	0.00133	Allen	0.00105639
	FNC2	6.8	0.00755	Allen	0.00111029
	DDNC03_Poly	3.22	0.00146499	Polygonal	0.000454966										0.413891		No	No	No	No
	DDNC03_diceCT	3.22	NA	DiceCT	NA										NA		NA	NA	NA	NA
																	1.2405	1.481	1.41509	1.69811
																	0.7595	0.519	0.597807	0.478246
PIFE2	DDNC04	3.7	0.0032124	DawnDinos	0.000868216								0.00086427	0.000868588	1.00457	0.2405	Yes	Yes	Yes	Yes
	DDNC06	4.52	0.0039065	DawnDinos	0.00086427										1		Yes	Yes	Yes	Yes
	DDNC07	3.95	0.003287	DawnDinos	0.000832152										0.962838		Yes	Yes	Yes	Yes
	DDNC08	2.37	0.0017764	DawnDinos	0.000749536										0.867247		Yes	Yes	Yes	Yes
	DDNC10	5.65	0.004749	DawnDinos	0.000840531										0.972533		Yes	Yes	Yes	Yes
	FNC0	45	0.0322	Allen	0.000715556										0.827931		Yes	Yes	Yes	Yes
	FNC3	15.6	0.01849	Allen	0.00118526										1.3714		No	Yes	Yes	Yes
	FNC4	4.6	0.004142	Allen	0.000900435										1.04184		Yes	Yes	Yes	Yes
	FNC6	10.1	0.010828	Allen	0.00107208										1.24044		Yes	Yes	Yes	Yes
	NNC3	1.01	0.00095	Allen	0.000940594										1.08831		Yes	Yes	Yes	Yes
	NNC7	0.6	0.00031	Allen	0.000516667										0.597807		No	Yes	Yes	Yes
	NNC8	0.6	0.00035	Allen	0.000583333										0.674943		No	Yes	Yes	Yes
	WCROC	278	0.34	Allen	0.00122302										1.41509		No	Yes	Yes	Yes
	NNC2	1.14	0.00085	Allen	0.000745614
	NNC6	0.8	0.00072	Allen	0.0009
	FNC1	1.259	0.00154	Allen	0.00122319
	FNC2	6.8	0.00663	Allen	0.000975
	NNC9	0.58	0.0003	Allen	0.000517241
	DDNC03_Poly	3.22	0.00164689	Polygonal	0.000511456										0.591779		No	Yes	No	Yes
	DDNC03_diceCT	3.22	NA	DiceCT	NA										NA		NA	NA	NA	NA
																	1.25886	1.51772	1.47027	1.76432
																	0.741139	0.482277	0.676959	0.541567
PIFE3	DDNC04	3.7	0.0022506	DawnDinos	0.00060827								0.000510111	0.000535795	1.19243	0.258861	Yes	Yes	Yes	Yes
	DDNC06	4.52	0.0023057	DawnDinos	0.000510111										1		Yes	Yes	Yes	Yes
	DDNC07	3.95	0.0019394	DawnDinos	0.000490987										0.962512		Yes	Yes	Yes	Yes
	DDNC08	2.37	0.0011232	DawnDinos	0.000473924										0.929061		Yes	Yes	Yes	Yes
	DDNC10	5.65	0.003186	DawnDinos	0.000563894										1.10543		Yes	Yes	Yes	Yes
	FNC0	45	0.0336	Allen	0.000746667										1.46373		No	Yes	Yes	Yes
	FNC3	15.6	0.0117	Allen	0.00075										1.47027		No	Yes	Yes	Yes
	FNC4	4.6	0.00225	Allen	0.00048913										0.958871		Yes	Yes	Yes	Yes
	FNC6	10.1	0.006594	Allen	0.000652871										1.27986		No	Yes	Yes	Yes
	NNC3	1.01	0.00059	Allen	0.000584158										1.14516		Yes	Yes	Yes	Yes
	NNC7	0.6	0.00022	Allen	0.000366667										0.718798		No	Yes	Yes	Yes
	NNC8	0.6	0.00023	Allen	0.000383333										0.751471		Yes	Yes	Yes	Yes
	WCROC	278	0.096	Allen	0.000345324										0.676959		No	Yes	Yes	Yes
	NNC6	0.8	0.00046	Allen	0.000575
	FNC1	1.259	0.000435	Allen	0.000345512
	FNC2	6.8	0.00252	Allen	0.000370588
	NNC9	0.58	0.00023	Allen	0.000396552
	NNC2	1.14	0.00067	Allen	0.000587719
	DDNC03_Poly	3.22	0.000572374	Polygonal	0.000177756										0.348465		No	No	No	No
	DDNC03_diceCT	3.22	NA	DiceCT	NA										NA		NA	NA	NA	NA
																	1.26595	1.5319	1.56639	1.87967
																	0.73405	0.468101	0.543861	0.435088
PIFI1	DDNC04	3.7	0.0032296	DawnDinos	0.000872865								0.000867257	0.000830016	1.00647	0.26595	Yes	Yes	Yes	Yes
	DDNC06	4.52	0.004122	DawnDinos	0.000911947										1.05153		Yes	Yes	Yes	Yes
	DDNC07	3.95	0.0037331	DawnDinos	0.000945089										1.08975		Yes	Yes	Yes	Yes
	DDNC08	2.37	0.0015481	DawnDinos	0.000653207										0.753187		Yes	Yes	Yes	Yes
	DDNC10	5.65	0.0049	DawnDinos	0.000867257										1		Yes	Yes	Yes	Yes
	FNC0	45	0.0316	Allen	0.000702222										0.809705		Yes	Yes	Yes	Yes
	FNC3	15.6	0.021192	Allen	0.00135846										1.56639		No	No	Yes	Yes
	FNC4	4.6	0.004155	Allen	0.000903261										1.04152		Yes	Yes	Yes	Yes
	FNC6	10.1	0.0105	Allen	0.0010396										1.19873		Yes	Yes	Yes	Yes
	NNC3	1.01	0.00087	Allen	0.000861386										0.993231		Yes	Yes	Yes	Yes
	NNC7	0.6	0.00033	Allen	0.00055										0.634184		No	Yes	Yes	Yes
	NNC8	0.6	0.000283	Allen	0.000471667										0.543861		No	Yes	Yes	Yes
	WCROC	278	0.1816	Allen	0.000653237										0.753223		Yes	Yes	Yes	Yes
	NNC9	0.58	0.00045	Allen	0.000775862
	FNC1	1.259	0.00162	Allen	0.00128674
	FNC2	6.8	0.001742	Allen	0.000256176
	DDNC03_Poly	3.22	0.000827186	Polygonal	0.00025689										0.29621		No	No	No	No
	DDNC03_diceCT	3.22	NA	DiceCT	NA										NA		NA	NA	NA	NA
																	1.21605	1.43211	1.20136	1.44163
																	0.783945	0.567891	0.569392	0.455514
IF	DDNC04	3.7	0.0025968	DawnDinos	0.000701838								0.00061469	0.000587077	1.14177	0.216055	Yes	Yes	Yes	Yes
	DDNC06	4.52	0.0030042	DawnDinos	0.000664646										1.08127		Yes	Yes	Yes	Yes
	DDNC07	3.95	0.0023416	DawnDinos	0.00059281										0.964405		Yes	Yes	Yes	Yes
	DDNC08	2.37	0.0014912	DawnDinos	0.000629198										1.0236		Yes	Yes	Yes	Yes
	DDNC10	5.65	0.003473	DawnDinos	0.00061469										1		Yes	Yes	Yes	Yes
	FNC0	45	0.0258	Allen	0.000573333										0.932719		Yes	Yes	Yes	Yes
	FNC3	15.6	0.01152	Allen	0.000738462										1.20136		Yes	Yes	Yes	Yes
	FNC4	4.6	0.002731	Allen	0.000593696										0.965845		Yes	Yes	Yes	Yes
	FNC6	10.1	0.00736	Allen	0.000728713										1.1855		Yes	Yes	Yes	Yes
	NNC3	1.01	0.00068	Allen	0.000673267										1.0953		Yes	Yes	Yes	Yes
	NNC7	0.6	0.00021	Allen	0.00035										0.569392		No	Yes	Yes	Yes
	NNC8	0.6	0.00025	Allen	0.000416667										0.677848		No	Yes	Yes	Yes
	WCROC	278	0.0986	Allen	0.000354676										0.577		No	Yes	Yes	Yes
	NNC6	0.8	0.00056	Allen	0.0007
	FNC1	1.259	0.000731	Allen	0.00058062
	FNC2	6.8	0.00459	Allen	0.000675
	NNC9	0.58	0.00021	Allen	0.000362069
	NNC2	1.14	0.00064	Allen	0.000561404
	DDNC03_Poly	3.22	0.00126851	Polygonal	0.000393947										0.640887		No	Yes	Yes	Yes
	DDNC03_diceCT	3.22	0.0014175	DiceCT	0.000440217										0.71616		No	Yes	Yes	Yes
																	1.314	1.628	1.74209	2.09051
																	0.686002	0.372005	0.544611	0.435688
AMB1	DDNC04	3.7	0.002944	DawnDinos	0.000795676								0.000795676	0.000808063	1	0.313998	Yes	Yes	Yes	Yes
	DDNC06	4.52	0.003348	DawnDinos	0.000740708										0.930917		Yes	Yes	Yes	Yes
	DDNC07	3.95	0.0037541	DawnDinos	0.000950405										1.19446		Yes	Yes	Yes	Yes
	DDNC08	2.37	0.0019315	DawnDinos	0.000814979										1.02426		Yes	Yes	Yes	Yes
	DDNC10	5.65	0.004096	DawnDinos	0.000724956										0.91112		Yes	Yes	Yes	Yes
	FNC0	45	0.036	Allen	0.0008										1.00543		Yes	Yes	Yes	Yes
	FNC3	15.6	0.01741	Allen	0.00111603										1.40261		No	Yes	Yes	Yes
	FNC4	4.6	0.002972	Allen	0.000646087										0.811998		Yes	Yes	Yes	Yes
	FNC6	10.1	0.009142	Allen	0.000905149										1.13758		Yes	Yes	Yes	Yes
	NNC3	1.01	0.0014	Allen	0.00138614										1.74209		No	No	Yes	Yes
	NNC7	0.6	0.00026	Allen	0.000433333										0.544611		No	Yes	Yes	Yes
	NNC8	0.6	0.00042	Allen	0.0007										0.879755		Yes	Yes	Yes	Yes
	WCROC	278	0.1366	Allen	0.000491367										0.617547		No	Yes	Yes	Yes
	NNC6	0.8	0.00071	Allen	0.0008875
	FNC1	1.259	0.001054	Allen	0.000837172
	FNC2	6.8	0.00565	Allen	0.000830882
	NNC9	0.58	0.00049	Allen	0.000844828
	NNC2	1.14	0.00085	Allen	0.000745614
	DDNC03_Poly	3.22	0.00143042	Polygonal	0.000444231										0.558306		No	Yes	Yes	Yes
	DDNC03_diceCT	3.22	0.00129479	DiceCT	0.000402109										0.505368		No	Yes	No	Yes
																	1.31147	1.62294	1.37473	1.64968
																	0.688528	0.377056	0.33121	0.264968
IT1	DDNC04	3.7	0.0009577	DawnDinos	0.000258838								0.000201282	0.000193802	1.28595	0.311472	Yes	Yes	Yes	Yes
	DDNC06	4.52	0.0010621	DawnDinos	0.000234978										1.16741		Yes	Yes	Yes	Yes
	DDNC07	3.95	0.001093	DawnDinos	0.000276709										1.37473		No	Yes	Yes	Yes
	DDNC08	2.37	0.0005149	DawnDinos	0.000217257										1.07937		Yes	Yes	Yes	Yes
	DDNC10	5.65	0.0013	DawnDinos	0.000230088										1.14311		Yes	Yes	Yes	Yes
	FNC0	45	0.0065	Allen	0.000144444										0.717622		Yes	Yes	Yes	Yes
	FNC3	15.6	0.00314	Allen	0.000201282										1		Yes	Yes	Yes	Yes
	FNC4	4.6	0.000825	Allen	0.000179348										0.891027		Yes	Yes	Yes	Yes
	FNC6	10.1	0.001645	Allen	0.000162871										0.809169		Yes	Yes	Yes	Yes
	NNC3	1.01	0.00027	Allen	0.000267327										1.32812		No	Yes	Yes	Yes
	NNC7	0.6	0.0001	Allen	0.000166667										0.828025		Yes	Yes	Yes	Yes
	NNC8	0.6	4e-05	Allen	6.66667e-05										0.33121		No	No	Yes	Yes
	WCROC	278	0.0314	Allen	0.00011295										0.561151		No	Yes	Yes	Yes
	NNC6	0.8	0.00023	Allen	0.0002875
	FNC1	1.259	0.000231	Allen	0.000183479
	FNC2	6.8	0.00133	Allen	0.000195588
	NNC9	0.58	0.0001	Allen	0.000172414
	NNC2	1.14	0.00018	Allen	0.000157895
	DDNC03_Poly	3.22	0.000632955	Polygonal	0.00019657										0.976589		Yes	Yes	Yes	Yes
	DDNC03_diceCT	3.22	0.000270423	DiceCT	8.39821e-05										0.417236		No	Yes	Yes	Yes
																	1.21823	1.43646	1.34717	1.6166
																	0.78177	0.563539	0.606345	0.485076
IT2	DDNC04	3.7	0.0054795	DawnDinos	0.00148095								0.00137435	0.00134419	1.07756	0.21823	Yes	Yes	Yes	Yes
	DDNC06	4.52	0.0065185	DawnDinos	0.00144215										1.04933		Yes	Yes	Yes	Yes
	DDNC07	3.95	0.0054287	DawnDinos	0.00137435										1		Yes	Yes	Yes	Yes
	DDNC08	2.37	0.0034526	DawnDinos	0.00145679										1.05998		Yes	Yes	Yes	Yes
	DDNC10	5.65	0.007322	DawnDinos	0.00129593										0.942937		Yes	Yes	Yes	Yes
	FNC0	45	0.0604	Allen	0.00134222										0.97662		Yes	Yes	Yes	Yes
	FNC3	15.6	0.02748	Allen	0.00176154										1.28172		No	Yes	Yes	Yes
	FNC4	4.6	0.00595	Allen	0.00129348										0.941153		Yes	Yes	Yes	Yes
	FNC6	10.1	0.014691	Allen	0.00145455										1.05835		Yes	Yes	Yes	Yes
	NNC3	1.01	0.00187	Allen	0.00185149										1.34717		No	Yes	Yes	Yes
	NNC7	0.6	0.0005	Allen	0.000833333										0.606345		No	Yes	Yes	Yes
	NNC8	0.6	0.000603	Allen	0.001005										0.731252		No	Yes	Yes	Yes
	WCROC	278	0.2454	Allen	0.000882734										0.64229		No	Yes	Yes	Yes
	NNC6	0.8	0.00125	Allen	0.0015625
	FNC1	1.259	0.001791	Allen	0.00142256
	FNC2	6.8	0.00911	Allen	0.00133971
	NNC9	0.58	0.0006	Allen	0.00103448
	NNC2	1.14	0.00173	Allen	0.00151754
	DDNC03_Poly	3.22	0.00189107	Polygonal	0.00058729										0.427321		No	No	No	No
	DDNC03_diceCT	3.22	0.00193081	DiceCT	0.000599632										0.436301		No	No	No	No
																	1.35059	1.70118	1.77133	2.12559
																	0.649409	0.298818	0.524362	0.41949
IT3	DDNC04	3.7	0.0009123	DawnDinos	0.000246568								0.000286062	0.000310815	0.861938	0.350591	Yes	Yes	Yes	Yes
	DDNC06	4.52	0.001293	DawnDinos	0.000286062										1		Yes	Yes	Yes	Yes
	DDNC07	3.95	0.0020015	DawnDinos	0.000506709										1.77133		No	No	Yes	Yes
	DDNC08	2.37	0.000722	DawnDinos	0.000304641										1.06495		Yes	Yes	Yes	Yes
	DDNC10	5.65	0.001467	DawnDinos	0.000259646										0.907657		Yes	Yes	Yes	Yes
	FNC0	45	0.0189	Allen	0.00042										1.46821		No	Yes	Yes	Yes
	FNC3	15.6	0.007	Allen	0.000448718										1.5686		No	Yes	Yes	Yes
	FNC4	4.6	0.001152	Allen	0.000250435										0.875456		Yes	Yes	Yes	Yes
	FNC6	10.1	0.003775	Allen	0.000373762										1.30658		Yes	Yes	Yes	Yes
	NNC3	1.01	0.00032	Allen	0.000316832										1.10756		Yes	Yes	Yes	Yes
	NNC7	0.6	9e-05	Allen	0.00015										0.524362		No	Yes	Yes	Yes
	NNC8	0.6	0.00014	Allen	0.000233333										0.815674		Yes	Yes	Yes	Yes
	WCROC	278	0.0678	Allen	0.000243885										0.85256		Yes	Yes	Yes	Yes
	NNC6	0.8	0.00023	Allen	0.0002875
	FNC1	1.259	0.000344	Allen	0.000273233
	FNC2	6.8	0.00268	Allen	0.000394118
	NNC9	0.58	0.00015	Allen	0.000258621
	NNC2	1.14	0.00039	Allen	0.000342105
	DDNC03_Poly	3.22	0.000706764	Polygonal	0.000219492										0.767289		Yes	Yes	Yes	Yes
	DDNC03_diceCT	3.22	0.000476513	DiceCT	0.000147985										0.517319		No	Yes	No	Yes
																	1.20112	1.40224	1.30892	1.5707
																	0.798882	0.597763	0.557533	0.446027
FMTE	DDNC04	3.7	0.0017697	DawnDinos	0.000478297								0.000478297	0.000470809	1	0.201118	Yes	Yes	Yes	Yes
	DDNC06	4.52	0.0021988	DawnDinos	0.00048646										1.01707		Yes	Yes	Yes	Yes
	DDNC07	3.95	0.0024729	DawnDinos	0.000626051										1.30892		No	Yes	Yes	Yes
	DDNC08	2.37	0.0010968	DawnDinos	0.000462785										0.967567		Yes	Yes	Yes	Yes
	DDNC10	5.65	0.002529	DawnDinos	0.000447611										0.935842		Yes	Yes	Yes	Yes
	FNC0	45	0.024	Allen	0.000533333										1.11507		Yes	Yes	Yes	Yes
	FNC3	15.6	0.00933	Allen	0.000598077										1.25043		No	Yes	Yes	Yes
	FNC4	4.6	0.001972	Allen	0.000428696										0.896295		Yes	Yes	Yes	Yes
	FNC6	10.1	0.004878	Allen	0.00048297										1.00977		Yes	Yes	Yes	Yes
	NNC3	1.01	0.00052	Allen	0.000514851										1.07643		Yes	Yes	Yes	Yes
	NNC7	0.6	0.00016	Allen	0.000266667										0.557533		No	No	Yes	Yes
	NNC8	0.6	0.00028	Allen	0.000466667										0.975683		Yes	Yes	Yes	Yes
	WCROC	278	0.0912	Allen	0.000328058										0.685886		No	Yes	Yes	Yes
	NNC6	0.8	0.0007	Allen	0.000875
	FNC1	1.259	0.000468	Allen	0.000371724
	FNC2	6.8	0.0019	Allen	0.000279412
	NNC9	0.58	0.000183	Allen	0.000315517
	NNC2	1.14	0.0002	Allen	0.000175439
	DDNC03_Poly	3.22	0.00116792	Polygonal	0.000362708										0.758331		No	Yes	Yes	Yes
	DDNC03_diceCT	3.22	0.00122042	DiceCT	0.000379011										0.792417		No	Yes	Yes	Yes
																	1.21045	1.4209	1.41754	1.70104
																	0.789551	0.579102	0.630811	0.504649
FMTI	DDNC04	3.7	0.0066013	DawnDinos	0.00178414								0.00161168	0.00162307	1.107	0.210449	Yes	Yes	Yes	Yes
	DDNC06	4.52	0.0069717	DawnDinos	0.00154241										0.95702		Yes	Yes	Yes	Yes
	DDNC07	3.95	0.0064721	DawnDinos	0.00163851										1.01664		Yes	Yes	Yes	Yes
	DDNC08	2.37	0.0033242	DawnDinos	0.00140262										0.870281		Yes	Yes	Yes	Yes
	DDNC10	5.65	0.009106	DawnDinos	0.00161168										1		Yes	Yes	Yes	Yes
	FNC0	45	0.0842	Allen	0.00187111										1.16097		Yes	Yes	Yes	Yes
	FNC3	15.6	0.03564	Allen	0.00228462										1.41754		No	Yes	Yes	Yes
	FNC4	4.6	0.007111	Allen	0.00154587										0.959166		Yes	Yes	Yes	Yes
	FNC6	10.1	0.0187	Allen	0.00185149										1.14879		Yes	Yes	Yes	Yes
	NNC3	1.01	0.00196	Allen	0.00194059										1.20408		Yes	Yes	Yes	Yes
	NNC7	0.6	0.00061	Allen	0.00101667										0.630811		No	Yes	Yes	Yes
	NNC8	0.6	0.00067	Allen	0.00111667										0.692858		No	Yes	Yes	Yes
	WCROC	278	0.4152	Allen	0.00149353										0.926688		Yes	Yes	Yes	Yes
	NNC6	0.8	0.001	Allen	0.00125
	FNC1	1.259	0.001975	Allen	0.00156871
	FNC2	6.8	0.01337	Allen	0.00196618
	NNC9	0.58	0.00079	Allen	0.00136207
	NNC2	1.14	0.00168	Allen	0.00147368
	DDNC03_Poly	3.22	0.00204805	Polygonal	0.00063604										0.394644		No	No	No	No
	DDNC03_diceCT	3.22	0.00147899	DiceCT	0.000459314										0.284991		No	No	No	No
																	1.26145	1.52291	1.41335	1.69601
																	0.738546	0.477091	0.553117	0.442494
ADD1	DDNC04	3.7	0.004192	DawnDinos	0.00113297								0.00113297	0.00108621	1	0.261454	Yes	Yes	Yes	Yes
	DDNC06	4.52	0.0056115	DawnDinos	0.00124148										1.09577		Yes	Yes	Yes	Yes
	DDNC07	3.95	0.0038955	DawnDinos	0.000986203										0.870455		Yes	Yes	Yes	Yes
	DDNC08	2.37	0.0021714	DawnDinos	0.000916203										0.808671		Yes	Yes	Yes	Yes
	DDNC10	5.65	0.006654	DawnDinos	0.0011777										1.03948		Yes	Yes	Yes	Yes
	FNC0	45	0.0282	Allen	0.000626667										0.553117		No	Yes	Yes	Yes
	FNC3	15.6	0.02498	Allen	0.00160128										1.41335		No	Yes	Yes	Yes
	FNC4	4.6	0.005807	Allen	0.00126239										1.11423		Yes	Yes	Yes	Yes
	FNC6	10.1	0.012626	Allen	0.0012501										1.10338		Yes	Yes	Yes	Yes
	NNC3	1.01	0.00151	Allen	0.00149505										1.31958		No	Yes	Yes	Yes
	NNC7	0.6	0.00039	Allen	0.00065										0.573712		No	Yes	Yes	Yes
	NNC8	0.6	0.00049	Allen	0.000816667										0.720817		No	Yes	Yes	Yes
	WCROC	278	0.268	Allen	0.000964029										0.850884		Yes	Yes	Yes	Yes
	NNC6	0.8	0.0011	Allen	0.001375
	FNC1	1.259	0.001811	Allen	0.00143844
	FNC2	6.8	0.00129	Allen	0.000189706
	NNC9	0.58	0.00028	Allen	0.000482759
	NNC2	1.14	0.00113	Allen	0.000991228
	NNC1	3.2	0.00418	Allen	0.00130625
	NNC5	0.9	0.00111	Allen	0.00123333
	NNC11	0.127	6.5e-05	Allen	0.000511811
	DDNC03_Poly	3.22	0.00145174	Polygonal	0.000450852										0.397937		No	No	No	No
	DDNC03_diceCT	3.22	0.00150011	DiceCT	0.000465873										0.411195		No	No	No	No
																	1.32379	1.64758	1.40476	1.68571
																	0.676209	0.352418	0.424841	0.339873
ADD2	DDNC04	3.7	0.0007115	DawnDinos	0.000192297								0.000207921	0.000209534	0.924858	0.323791	Yes	Yes	Yes	Yes
	DDNC06	4.52	0.0009101	DawnDinos	0.00020135										0.968395		Yes	Yes	Yes	Yes
	DDNC07	3.95	0.0011365	DawnDinos	0.000287722										1.3838		No	Yes	Yes	Yes
	DDNC08	2.37	0.0003575	DawnDinos	0.000150844										0.725487		Yes	Yes	Yes	Yes
	DDNC10	5.65	0.001285	DawnDinos	0.000227434										1.09385		Yes	Yes	Yes	Yes
	FNC0	45	0.012	Allen	0.000266667										1.28254		Yes	Yes	Yes	Yes
	FNC3	15.6	0.00428	Allen	0.000274359										1.31954		Yes	Yes	Yes	Yes
	FNC4	4.6	0.00118	Allen	0.000256522										1.23375		Yes	Yes	Yes	Yes
	FNC6	10.1	0.00295	Allen	0.000292079										1.40476		No	Yes	Yes	Yes
	NNC3	1.01	0.00021	Allen	0.000207921										1		Yes	Yes	Yes	Yes
	NNC7	0.6	6e-05	Allen	0.0001										0.480952		No	Yes	Yes	Yes
	NNC8	0.6	5.3e-05	Allen	8.83333e-05										0.424841		No	Yes	Yes	Yes
	WCROC	278	0.0496	Allen	0.000178417										0.858102		Yes	Yes	Yes	Yes
	NNC6	0.8	0.00016	Allen	0.0002
	FNC1	1.259	0.000218	Allen	0.000173153
	FNC2	6.8	0.00215	Allen	0.000316176
	NNC9	0.58	9e-05	Allen	0.000155172
	NNC2	1.14	0.00019	Allen	0.000166667
	NNC11	0.127	3.7e-05	Allen	0.000291339
	DDNC03_Poly	3.22	0.000712898	Polygonal	0.000221397										1.06481		Yes	Yes	Yes	Yes
	DDNC03_diceCT	3.22	NA	DiceCT	NA										NA		NA	NA	NA	NA
																	1.28879	1.57758	1.57346	1.88815
																	0.711211	0.422423	0.437146	0.349716
PIT	DDNC04	3.7	0.001592	DawnDinos	0.00043027								0.00042789	0.000436134	1.00556	0.288789	Yes	Yes	Yes	Yes
	DDNC06	4.52	0.0023073	DawnDinos	0.000510465										1.19298		Yes	Yes	Yes	Yes
	DDNC07	3.95	0.0017176	DawnDinos	0.000434835										1.01623		Yes	Yes	Yes	Yes
	DDNC08	2.37	0.0010141	DawnDinos	0.00042789										1		Yes	Yes	Yes	Yes
	DDNC10	5.65	0.002352	DawnDinos	0.000416283										0.972874		Yes	Yes	Yes	Yes
	FNC0	45	0.0186	Allen	0.000413333										0.96598		Yes	Yes	Yes	Yes
	FNC3	15.6	0.00994	Allen	0.000637179										1.48912		No	Yes	Yes	Yes
	FNC4	4.6	0.00178	Allen	0.000386957										0.904336		Yes	Yes	Yes	Yes
	FNC6	10.1	0.004399	Allen	0.000435545										1.01789		Yes	Yes	Yes	Yes
	NNC3	1.01	0.00068	Allen	0.000673267										1.57346		No	Yes	Yes	Yes
	NNC7	0.6	0.00019	Allen	0.000316667										0.740065		Yes	Yes	Yes	Yes
	NNC8	0.6	0.00024	Allen	0.0004										0.934819		Yes	Yes	Yes	Yes
	WCROC	278	0.052	Allen	0.00018705										0.437146		No	Yes	Yes	Yes
	NNC6	0.8	0.00045	Allen	0.0005625
	FNC1	1.259	0.000688	Allen	0.000546465
	FNC2	6.8	0.00071	Allen	0.000104412
	NNC9	0.58	0.00014	Allen	0.000241379
	NNC2	1.14	0.00054	Allen	0.000473684
	NNC1	3.2	0.00146	Allen	0.00045625
	NNC5	0.9	0.00044	Allen	0.000488889
	DDNC03_Poly	3.22	0.00100034	Polygonal	0.000310664										0.726036		Yes	Yes	Yes	Yes
	DDNC03_diceCT	3.22	0.000717099	DiceCT	0.000222701										0.520464		No	Yes	Yes	Yes
																	1.30634	1.61267	1.54808	1.8577
																	0.693663	0.387326	0.537083	0.429667
ILFB	DDNC04	3.7	0.0018032	DawnDinos	0.000487351								0.00046708	0.000461971	1.0434	0.306337	Yes	Yes	Yes	Yes
	DDNC06	4.52	0.002039	DawnDinos	0.000451106										0.965801		Yes	Yes	Yes	Yes
	DDNC07	3.95	0.0009909	DawnDinos	0.000250861										0.537083		No	Yes	Yes	Yes
	DDNC08	2.37	0.001116	DawnDinos	0.000470886										1.00815		Yes	Yes	Yes	Yes
	DDNC10	5.65	0.002639	DawnDinos	0.00046708										1		Yes	Yes	Yes	Yes
	FNC0	45	0.0195	Allen	0.000433333										0.92775		Yes	Yes	Yes	Yes
	FNC3	15.6	0.01128	Allen	0.000723077										1.54808		No	Yes	Yes	Yes
	FNC4	4.6	0.002214	Allen	0.000481304										1.03045		Yes	Yes	Yes	Yes
	FNC6	10.1	0.00589	Allen	0.000583168										1.24854		Yes	Yes	Yes	Yes
	NNC3	1.01	0.0007	Allen	0.000693069										1.48384		No	Yes	Yes	Yes
	NNC7	0.6	0.00017	Allen	0.000283333										0.606606		No	Yes	Yes	Yes
	NNC8	0.6	0.00022	Allen	0.000366667										0.78502		Yes	Yes	Yes	Yes
	WCROC	278	0.0874	Allen	0.000314388										0.673094		No	Yes	Yes	Yes
	NNC6	0.8	0.00049	Allen	0.0006125
	FNC1	1.259	0.000643	Allen	0.000510723
	FNC2	6.8	0.00384	Allen	0.000564706
	NNC9	0.58	0.00023	Allen	0.000396552
	NNC2	1.14	0.00057	Allen	0.0005
	NNC1	3.2	0.00184	Allen	0.000575
	NNC5	0.9	0.00054	Allen	0.0006
	NNC11	0.127	3.1e-05	Allen	0.000244094
	DDNC03_Poly	3.22	0.000725426	Polygonal	0.000225288										0.482332		No	Yes	No	Yes
	DDNC03_diceCT	3.22	0.000528054	DiceCT	0.000163992										0.3511		No	No	No	No
																	1.20651	1.41302	1.22657	1.47189
																	0.793492	0.586983	0.558036	0.446429
FTE	DDNC04	3.7	0.0059403	DawnDinos	0.00160549								0.00149333	0.00141645	1.0751	0.206508	Yes	Yes	Yes	Yes
	DDNC06	4.52	0.0060641	DawnDinos	0.00134162										0.898403		Yes	Yes	Yes	Yes
	DDNC07	3.95	0.0055238	DawnDinos	0.00139843										0.936449		Yes	Yes	Yes	Yes
	DDNC08	2.37	0.003758	DawnDinos	0.00158565										1.06182		Yes	Yes	Yes	Yes
	DDNC10	5.65	0.008282	DawnDinos	0.00146584										0.98159		Yes	Yes	Yes	Yes
	FNC0	45	0.0672	Allen	0.00149333										1		Yes	Yes	Yes	Yes
	FNC3	15.6	0.02781	Allen	0.00178269										1.19377		Yes	Yes	Yes	Yes
	FNC4	4.6	0.007144	Allen	0.00155304										1.03998		Yes	Yes	Yes	Yes
	FNC6	10.1	0.015598	Allen	0.00154436										1.03417		Yes	Yes	Yes	Yes
	NNC3	1.01	0.00185	Allen	0.00183168										1.22657		No	Yes	Yes	Yes
	NNC7	0.6	0.0005	Allen	0.000833333										0.558036		No	No	Yes	Yes
	NNC8	0.6	0.00054	Allen	0.0009										0.602679		No	Yes	Yes	Yes
	WCROC	278	0.2998	Allen	0.00107842										0.722154		No	Yes	Yes	Yes
	NNC2	1.14	0.00142	Allen	0.00124561
	FNC1	1.259	0.00127	Allen	0.00100874
	FNC2	6.8	0.0135	Allen	0.00198529
	NNC9	0.58	0.00069	Allen	0.00118966
	NNC6	0.8	0.00124	Allen	0.00155
	DDNC03_Poly	3.22	0.0032167	Polygonal	0.000998975										0.668957		No	Yes	Yes	Yes
	DDNC03_diceCT	3.22	NA	DiceCT	NA										NA		NA	NA	NA	NA
																	1.21216	1.42432	1.29149	1.54979
																	0.787838	0.575675	0.607225	0.48578
FTI 1	DDNC04	3.7	0.000788	DawnDinos	0.000212973								0.000222323	0.000223876	0.957944	0.212162	Yes	Yes	Yes	Yes
	DDNC06	4.52	0.0010049	DawnDinos	0.000222323										1		Yes	Yes	Yes	Yes
	DDNC07	3.95	0.0010492	DawnDinos	0.00026562										1.19475		Yes	Yes	Yes	Yes
	DDNC08	2.37	0.00048	DawnDinos	0.000202532										0.910979		Yes	Yes	Yes	Yes
	DDNC10	5.65	0.001475	DawnDinos	0.000261062										1.17425		Yes	Yes	Yes	Yes
	FNC0	45	0.012	Allen	0.000266667										1.19946		Yes	Yes	Yes	Yes
	FNC3	15.6	0.00429	Allen	0.000275										1.23694		No	Yes	Yes	Yes
	FNC4	4.6	0.000791	Allen	0.000171957										0.773454		No	Yes	Yes	Yes
	FNC6	10.1	0.002339	Allen	0.000231584										1.04166		Yes	Yes	Yes	Yes
	NNC3	1.01	0.00029	Allen	0.000287129										1.29149		No	Yes	Yes	Yes
	NNC7	0.6	8.1e-05	Allen	0.000135										0.607225		No	Yes	Yes	Yes
	NNC8	0.6	0.00013	Allen	0.000216667										0.974558		Yes	Yes	Yes	Yes
	WCROC	278	0.045	Allen	0.000161871										0.728087		No	Yes	Yes	Yes
	NNC6	0.8	0.00013	Allen	0.0001625
	FNC1	1.259	0.00026	Allen	0.000206513
	FNC2	6.8	0.00212	Allen	0.000311765
	NNC9	0.58	8.3e-05	Allen	0.000143103
	NNC2	1.14	0.00022	Allen	0.000192982
	DDNC03_Poly	3.22	0.00105344	Polygonal	0.000327155										1.47153		No	No	No	Yes
	DDNC03_diceCT	3.22	0.00030669	DiceCT	9.52454e-05										0.42841		No	No	No	No
																	1.18303	1.36606	1.30352	1.56422
																	0.816972	0.633945	0.688066	0.550452
FTI 2	DDNC04	3.7	0.0031763	DawnDinos	0.000858459								0.000895013	0.000923098	0.959159	0.183028	Yes	Yes	Yes	Yes
	DDNC06	4.52	0.004385	DawnDinos	0.000970133										1.08393		Yes	Yes	Yes	Yes
	DDNC07	3.95	0.0035353	DawnDinos	0.000895013										1		Yes	Yes	Yes	Yes
	DDNC08	2.37	0.0019766	DawnDinos	0.000834008										0.93184		Yes	Yes	Yes	Yes
	DDNC10	5.65	0.005264	DawnDinos	0.000931681										1.04097		Yes	Yes	Yes	Yes
	FNC0	45	0.052	Allen	0.00115556										1.29111		No	Yes	Yes	Yes
	FNC3	15.6	0.01669	Allen	0.00106987										1.19537		No	Yes	Yes	Yes
	FNC4	4.6	0.003821	Allen	0.000830652										0.92809		Yes	Yes	Yes	Yes
	FNC6	10.1	0.008148	Allen	0.000806733										0.901365		Yes	Yes	Yes	Yes
	NNC3	1.01	0.00111	Allen	0.00109901										1.22793		No	Yes	Yes	Yes
	NNC7	0.6	0.0007	Allen	0.00116667										1.30352		No	Yes	Yes	Yes
	NNC8	0.6	0.00046	Allen	0.000766667										0.856599		Yes	Yes	Yes	Yes
	WCROC	278	0.1712	Allen	0.000615827										0.688066		No	Yes	Yes	Yes
	NNC6	0.8	0.00061	Allen	0.0007625
	FNC1	1.259	0.000982	Allen	0.000779984
	FNC2	6.8	0.00346	Allen	0.000508824
	NNC2	1.14	0.0015	Allen	0.00131579
	DDNC03_Poly	3.22	0.00164259	Polygonal	0.000510121										0.569959		No	No	No	Yes
	DDNC03_diceCT	3.22	NA	DiceCT	NA										NA		NA	NA	NA	NA
																	1.20746	1.41492	1.32378	1.58853
																	0.79254	0.58508	0.504534	0.403628
FTI 3	DDNC04	3.7	0.001432	DawnDinos	0.000387027								0.000396405	0.000391176	0.976342	0.20746	Yes	Yes	Yes	Yes
	DDNC06	4.52	0.0018478	DawnDinos	0.000408805										1.03128		Yes	Yes	Yes	Yes
	DDNC07	3.95	0.0015658	DawnDinos	0.000396405										1		Yes	Yes	Yes	Yes
	DDNC08	2.37	0.0010931	DawnDinos	0.000461224										1.16352		Yes	Yes	Yes	Yes
	DDNC10	5.65	0.00235	DawnDinos	0.000415929										1.04925		Yes	Yes	Yes	Yes
	FNC0	45	0.0214	Allen	0.000475556										1.19967		Yes	Yes	Yes	Yes
	FNC3	15.6	0.0069	Allen	0.000442308										1.1158		Yes	Yes	Yes	Yes
	FNC4	4.6	0.001727	Allen	0.000375435										0.947099		Yes	Yes	Yes	Yes
	FNC6	10.1	0.003179	Allen	0.000314752										0.794017		Yes	Yes	Yes	Yes
	NNC3	1.01	0.00053	Allen	0.000524752										1.32378		No	Yes	Yes	Yes
	NNC7	0.6	0.00012	Allen	0.0002										0.504534		No	No	Yes	Yes
	NNC8	0.6	0.00021	Allen	0.00035										0.882935		Yes	Yes	Yes	Yes
	WCROC	278	0.0926	Allen	0.000333094										0.840286		Yes	Yes	Yes	Yes
	NNC6	0.8	0.00033	Allen	0.0004125
	FNC2	6.8	0.00233	Allen	0.000342647
	NNC9	0.58	0.00019	Allen	0.000327586
	NNC2	1.14	0.0005	Allen	0.000438596
	DDNC03_Poly	3.22	0.000810925	Polygonal	0.00025184										0.63531		No	Yes	Yes	Yes
	DDNC03_diceCT	3.22	0.00053421	DiceCT	0.000165904										0.418521		No	No	No	Yes
